# Supplementary material for: Shift-Work Schedule Intervention for Extending Restart Breaks after Consecutive Night Shifts: A Non-randomized Controlled Cross-Over Study
Source: Int J Environ Res Public Health. 2022 Nov 15;19(22):15042. doi: 10.3390/ijerph192215042 (PMC9691089; doi:10.3390/ijerph192215042)
Supplement: Supplementary file 1 [file ijerph-19-15042-s001.zip]

Archive with 2 entries (2 files):
- Supplementary Method.pdf
- Supplementary Tables.pdf
